# Supplementary material for: Bcar1/p130Cas is essential for ventricular development and neural crest cell remodelling of the cardiac outflow tract
Source: Cardiovasc Res. 2021 Jul 16;118(8):1993–2005. doi: 10.1093/cvr/cvab242 (PMC9239580; doi:10.1093/cvr/cvab242)
Supplement: cvab242_Supplementary_Data [file cvab242_supplementary_data.zip]

Archive with 4 entries (4 files):
- Mahmoud et al. Supplementary (updated fig.9).pdf
- unedited western blot gels_Fig5.tiff
- unedited western blot gels_SFig2.tiff
- unedited western blot gels_SFig9.tiff
